# Supplementary material for: Surveillance and Management Strategies for African Swine Fever (ASF) in Central Luzon, Philippines
Source: Pathogens. 2025 Oct 2;14(10):995. doi: 10.3390/pathogens14100995 (PMC12567132; doi:10.3390/pathogens14100995)
Supplement: Supplementary file 1 [file pathogens-14-00995-s001.zip]

Archive with 5 entries (5 files):
- Figure S1 Distribution of quarantine duration for newly introduced pigs among swine farms in Central Luzon..pdf
- Figure S2 Distribution of quarantine duration for newly introduced pigs.pdf
- Supplementary Data S1 Data Dictionary_Code Book.pdf
- Supplementary Data S2 Summary of qPCR results (Cq values) of ASFV in Region3.pdf
- Supplementary Table S1 Profiles and management practices of swine farms in the Central Luzon region.pdf
